# Supplementary material for: STING Contributes to Cancer-Induced Bone Pain by Promoting M1 Polarization of Microglia in the Medial Prefrontal Cortex
Source: Cancers (Basel). 2022 Oct 22;14(21):5188. doi: 10.3390/cancers14215188 (PMC9656586; doi:10.3390/cancers14215188)
Supplement: Supplementary file 1 [file cancers-14-05188-s001.zip]

Archive with 31 entries (30 files):
- WB(STING)/
- WB(STING)/Figure 1E STING 2.jpg
- WB(STING)/Figure 1E STING.jpg
- WB(STING)/figure 2 p-TBK1.jpg
- WB(STING)/figure 2C gapdh.jpg
- WB(STING)/figure 2CTBK.jpg
- WB(STING)/figure 2D gapdh.jpg
- WB(STING)/figure 2D nf-kb.jpg
- WB(STING)/figure 2D p-NF-kB.jpg
- WB(STING)/figure 3Cp-TBK1.jpg
- WB(STING)/figure 3D NF-kB.jpg
- WB(STING)/figure 3D p-NF-kB.jpg
- WB(STING)/figure 4 D CD206.jpg
- WB(STING)/figure 4D GAPDH.jpg
- WB(STING)/Figure 4E IL-1ß║₧.jpg
- WB(STING)/figure 5 D TBK1.jpg
- WB(STING)/Figure 5 E IL-ß║₧.jpg
- WB(STING)/figure 5B GAPDH.jpg
- WB(STING)/figure 5C p-tbk1.jpg
- WB(STING)/figure 5C-nf-kb-1.jpg
- WB(STING)/figure 5Cp-nf-kb.jpg
- WB(STING)/figure 5D CD206.jpg
- WB(STING)/figure 5D GAPDH.jpg
- WB(STING)/figure 5D MHCII.jpg
- WB(STING)/Figure 5EGAPDH.jpg
- WB(STING)/fIGURE1 E GAPDH.jpg
- WB(STING)/Figure1 EGAPDH.jpg
- WB(STING)/figure3C TBK1.jpg
- WB(STING)/Figure4 EGAPDH.jpg
- WB(STING)/figure4D MHCII.jpg
- WB(STING)/figure5B sting.jpg
